# Supplementary material for: 1,25 Dihydroxyvitamin D3 Inhibits TGFβ1-Mediated Primary Human Cardiac Myofibroblast Activation
Source: PLoS One. 2015 Jun 10;10(6):e0128655. doi: 10.1371/journal.pone.0128655 (PMC4462580; doi:10.1371/journal.pone.0128655)
Supplement: S1 File — (ZIP) [file pone.0128655.s001.zip]

Archive with 13 entries (13 files):
- Supplementary Data/In vitro HCFav raw data.xlsx
- Supplementary Data/WB images/Figure 1/Figure 1 - aSMA 41s.jpg
- Supplementary Data/WB images/Figure 1/Figure 1 - CYP24 5s.jpg
- Supplementary Data/WB images/Figure 1/Figure 1 - CYP24 white.jpg
- Supplementary Data/WB images/Figure 1/Figure 1 - DDR2_VDR 15sec.jpg
- Supplementary Data/WB images/Figure 1/Figure 1 - DDR2_VDR white.jpg
- Supplementary Data/WB images/Figure 1/Figure 1 - GAPDH 6S.jpg
- Supplementary Data/WB images/Figure 1/Figure 1 - GAPDH WHITE.jpg
- Supplementary Data/WB images/Figure 1/Figure 1- aSMA white.jpg
- Supplementary Data/WB images/Figure 4/Fig 4 - GAPDH 24hr.jpg
- Supplementary Data/WB images/Figure 4/Fig 4 - GAPDH 48hr.jpg
- Supplementary Data/WB images/Figure 4/Fig 4 - pSMAD 24hr.jpg
- Supplementary Data/WB images/Figure 4/Fig 4 - pSMAD 48hr.jpg
