# Supplementary material for: 1,25 Dihydroxyvitamin D3 Inhibits TGFβ1-Mediated Primary Human Cardiac Myofibroblast Activation
Source: PLoS One. 2015 Jun 10;10(6):e0128655. doi: 10.1371/journal.pone.0128655 (PMC4462580; doi:10.1371/journal.pone.0128655)
Supplement: S1 File — (ZIP) [file pone.0128655.s001.zip › Supplementary Data/In vitro HCFav raw data.xlsx]

## Sheet: HCFav - Gel Contraction Data
Timepoint (Hours)	Treatment - Gel area as fraction of starting gel area (n=6)
	Untreated						10ng/mL TGFb1						1mM 1,25(OH)2D						10ng/mL TGFb1 + 1,25(OH)2D
0	1	1	1	1	1	1	1	1	1	1	1	1	1	1	1	1	1	1	1	1	1	1	1	1
24	0.967665	1.02964	1.0027	1.00643	1.03579	0.957784	0.776002	0.894297	0.85859	0.76158	0.736643	0.677731	0.925747	0.902697	0.939602	1.04449	1.02444	1.01358	0.817674	0.817205	0.844969	1.11225	1.07788	0.958164
48	0.801044	0.806839	0.838406	0.750357	0.786989	0.748899	0.586254	0.60705	0.616674	0.540894	0.663911	0.637607	0.818013	0.823052	0.814484	0.850486	0.862439	0.818168	0.605097	0.588454	0.66595	0.798546	0.896398	0.713634
72	0.490696	0.535427	0.53031	0.482924	0.467509	0.504232	0.38149	0.417445	0.404657	0.403708	0.47322	0.372483	0.589822	0.65298	0.698285	0.546286	0.569811	0.52112	0.498275	0.496699	0.496556	0.544159	0.540074	0.524993
96	0.380813	0.380592	0.396323	0.333588	0.32364	0.316335	0.275228	0.323788	0.349716	0.238804	0.278853	0.295924	0.520699	0.567241	0.49916	0.412729	0.438471	0.43674	0.473128	0.461747	0.457658	0.254918	0.351676	0.369233

## Sheet: WB - pSMAD 24
	pSMAD2 -Expression normalized to GAPDH (n=5)
24hrs	Untreated	TGFb1	1,25(OH)2D3	TGFb1+1,25(OH)2D3
	0.08418	2.29625	0.062521	1.55705
	0.391105	2.16473	0.413169	1.031
	1.21174	2.17359	0.042307	0.572363
	0.122283	3.32407	0.076815	0.476829
	0.756751	2.00062	0	0.24263
One way ANOVA with Bonferroni Post Test
Number of groups	4
F	19.73
R square	0.8314
Was the pairing significantly effective?
R square	0.011
F	0.1979
P value	0.9347
P value summary	ns
Is there significant matching? (P < 0.05)	No
ANOVA Table	SS	df	MS
Treatment (between columns)	14.95	3	4.984
Individual (between rows)	0.2	4	0.05
Residual (random)	3.032	12	0.2526
Total	18.18	19
Bonferroni's Multiple Comparison Test	Mean Diff.	t	Significant? P < 0.05?	Summary	95% CI of diff
Untreated vs TGFb1	-1.879	5.91	Yes	***	-2.692 to -1.065
TGFb1 vs TGFb1+1,25(OH)2D3	1.616	5.083	Yes	***	0.8021 to 2.430

## Sheet: WB - pSMAD 48
	pSMAD2 -Expression normalized to GAPDH (n=5)
48hrs	Untreated	TGFb1	1,25(OH)2D3	TGFb1+1,25(OH)2D3
	0.30859	2.51147	0.240457	0.93948
	0	2.85911	0.211755	0.929139
	0.034053	2.40363	0	0.562321
One way ANOVA with Bonferroni Post Test
Number of groups	4
F	185.8
R square	0.9893
Was the pairing significantly effective?
R square	0.0134
F	3.826
P value	0.0849
P value summary	ns
Is there significant matching? (P < 0.05)	No
ANOVA Table	SS	df	MS
Treatment (between columns)	12.14	3	4.047
Individual (between rows)	0.1667	2	0.08333
Residual (random)	0.1307	6	0.02178
Total	12.44	11
Bonferroni's Multiple Comparison Test	Mean Diff.	t	Significant? P < 0.05?	Summary	95% CI of diff
Untreated vs TGFb1	-2.477	20.56	Yes	***	-2.835 to -2.119
TGFb1 vs TGFb1+1,25(OH)2D3	1.781	14.78	Yes	***	1.423 to 2.139

## Sheet: WB - aSMA 48
	aSMA -Expression normalized to GAPDH (n=5)
48hr	Untreated	TGFb1	1,25(OH)2D3	TGFb1+1,25(OH)2D3
	0.833669	1.34606	1.05634	0.763941
	0.904506	1.51347	0.999524	0.582505
	0.979694	1.34831	1.21437	0.457629
	0.912419	1.40098	1.00266	0.683939
	0.881767	1.80184	0.817861	0.49853
One way ANOVA with Bonferroni Post Test
Number of groups	4
F	26.71
R square	0.8697
Was the pairing significantly effective?
R square	3.207e-13
F	7.386e-12
P value	1
P value summary	ns
Is there significant matching? (P < 0.05)	No
ANOVA Table	SS	df	MS
Treatment (between columns)	2.022	3	0.6741
Individual (between rows)	7.456e-13	4	1.864e-13
Residual (random)	0.3029	12	0.02524
Total	2.325	19
Bonferroni's Multiple Comparison Test	Mean Diff.	t	Significant? P < 0.05?	Summary	95% CI of diff
Untreated vs TGFb1	-0.5797	5.77	Yes	***	-0.8369 to -0.3225
TGFb1 vs TGFb1+1,25(OH)2D3	0.8848	8.806	Yes	***	0.6276 to 1.142

## Sheet: BrdU
	Treatment - absorbance at 450nm (n=3)
	Untreated			EtOH			TGFb1			1,25(OH)2D3			TGFb1+1,25(OH)2D3
Abs450	1.59	1.623	1.696	1.528	1.616	1.581	1.887	1.987	2.053	1.712	1.653	1.781	1.91	2.039	2.067
